# Supplementary material for: Single-cell profiling identifies a CD8bright CD244bright Natural Killer cell subset that reflects disease activity in HLA-A29-positive birdshot chorioretinopathy
Source: Nat Commun. 2024 Jul 31;15:6443. doi: 10.1038/s41467-024-50472-0 (PMC11291632; doi:10.1038/s41467-024-50472-0)
Supplement: Supplementary file 4 — Supplementary Data 1-7 [file 41467_2024_50472_MOESM4_ESM.xlsx]

## Sheet: Supl_Data 1
Supplemntary Data 1: Donor Demography
Healthy Controls
iBank ID #	Age	Gender	Flow staining Date	Flow acquiring Date
iBank-064-Baseline-Healthy	26	Male	2017-06-01	2017-06-02
iBank-133-Baseline-Healthy	41	Male	2017-11-16	2017-11-17
iBank-140-Baseline-Healthy	45	Male	2017-12-07	2017-12-08
iBank-142-Baseline-Healthy	31	Female	2017-12-21	2017-12-22
iBank-143-Baseline-Healthy	32	Male	2017-12-21	2017-12-22
iBank-150-Baseline-Healthy	63	Female	2018-01-18	2018-01-19
iBank-167-Baseline-Healthy	33	Male	2018-03-15	2018-03-16
iBank-170-Baseline-Healthy	49	Male	2018-03-20	2018-03-22
iBank-175-Baseline-Healthy	29	Female	2018-04-03	2018-04-04
iBank-177-Baseline-Healthy	51	Female	2018-04-05	2018-04-06
iBank-178-Baseline-Healthy	60	Female	2018-04-10	2018-04-11
iBank-183-Baseline-Healthy	35	Male	2018-05-10	2018-05-11
iBank-189-Baseline-Healthy	37	Female	2018-06-12	2018-06-15
iBank-190-Baseline-Healthy	32	Female	2018-06-14	2018-06-15
iBank-191-Baseline-Healthy	54	Male	2018-06-14	2018-06-15
iBank-192-Baseline-Healthy	32	Male	2018-06-19	2018-06-22
iBank-194-Baseline-Healthy	31	Female	2018-06-28	2018-06-29
iBank-197-Baseline-Healthy	24	Male	2018-07-17	2018-07-20
iBank-204-Baseline-Healthy	54	Female	2018-08-09	2018-08-10
iBank-205-Baseline-Healthy	34	Female	2018-08-09	2018-08-10
iBank-208-Baseline-Healthy	27	Male	2018-08-14	2018-08-17
iBank-209-Baseline-Healthy	41	Female	2018-08-21	2018-08-24
iBank-210-Baseline-Healthy	32	Female	2018-08-21	2018-08-24
iBank-211-Baseline-Healthy	35	Male	2018-08-23	2018-08-24
iBank-212-Baseline-Healthy	33	Male	2018-08-23	2018-08-24
iBank-213-Baseline-Healthy	34	Female	2018-08-23	2018-08-24
iBank-221-Baseline-Healthy	61	Female	2018-09-21	2018-09-24
iBank-222-Baseline-Healthy	27	Female	2018-09-21	2018-09-24
iBank-230-Baseline-Healthy	75	Male	2018-11-01	2018-11-02
iBank-231-Baseline-Healthy	35	Female	2018-11-01	2018-11-02
iBank-233-Baseline-Healthy	39	Female	2018-11-06	2018-11-09
iBank-234-Baseline-Healthy	23	Female	2018-11-08	2018-11-09
iBank-236-Baseline-Healthy	42	Female	2018-11-08	2018-11-09
iBank-242-Baseline-Healthy	21	Female	2018-12-11	2018-12-14
iBank-244-Baseline-Healthy	30	Female	2018-12-13	2018-12-14
iBank-245-Baseline-Healthy	46	Female	2018-12-13	2018-12-14
iBank-248-Baseline-Healthy	19	Male	2019-01-10	2019-01-11
iBank-251-Baseline-Healthy	42	Male	2019-01-22	2019-01-25
iBank-254-Baseline-Healthy	27	Male	2019-02-14	2019-02-15
iBank-256-Baseline-Healthy	33	Female	2019-02-28	2019-03-01
iBank-258-Baseline-Healthy	67	Female	2019-03-05	2019-03-08
iBank-264-Baseline-Healthy	33	Female	2019-05-09	2019-05-10
iBank-265-Baseline-Healthy	22	Female	2019-05-23	2019-05-24
iBank-266-Baseline-Healthy	23	Female	2019-05-23	2019-05-24
iBank-268-Baseline-Healthy	35	Male	2019-06-04	2019-06-07
iBank-270-Baseline-Healthy	57	Female	2019-06-25	2019-06-25
iBank-272-Baseline-Healthy	30	Female	2019-07-11	2019-07-12
iBank-274-Baseline-Healthy	28	Male	2019-07-23	2019-07-26
iBank-275-Baseline-Healthy	38	Male	2019-07-23	2019-07-26
iBank-279-Baseline-Healthy	55	Male	2019-09-10	2019-09-11
iBank-4818-Baseline-Healthy	36	Male	2017-12-12	2017-12-15
iBank-4820-Baseline-Healthy	49	Male	2017-12-14	2017-12-15
iBank-4824-Baseline-Healthy	48	Male	2017-12-21	2017-12-22
iBank-4829-Baseline-Healthy	48	Male	2018-01-13	2018-01-16
iBank-4831-Baseline-Healthy	50	Male	2018-01-18	2018-01-19
iBank-4833-Baseline-Healthy	50	Female	2018-01-23	2018-01-26
iBank-4838-Baseline-Healthy	41	Male	2018-02-06	2018-02-08
iBank-4840-Baseline-Healthy	53	Female	2018-02-08	2018-02-09
iBank-4842-Baseline-Healthy	48	Male	2018-02-22	2018-02-23
iBank-4849-Baseline-Healthy	56	Male	2018-03-13	2018-03-14
iBank-4851-Baseline-Healthy	48	Male	2018-03-15	2018-03-16
iBank-4852-Baseline-Healthy	37	Male	2018-03-20	2018-03-22
iBank-4857-Baseline-Healthy	51	Male	2018-04-05	2018-04-06
iBank-4858-Baseline-Healthy	57	Male	2018-04-05	2018-04-06
iBank-4860-Baseline-Healthy	60	Female	2018-04-10	2018-04-11
iBank-4861-Baseline-Healthy	57	Female	2018-04-10	2018-04-11
iBank-4862-Baseline-Healthy	46	Female	2018-04-17	2018-04-18
iBank-4863-Baseline-Healthy	50	Male	2018-04-17	2108-04-18
iBank-4866-Baseline-Healthy	41	Female	2018-05-08	2018-05-11
iBank-4868-Baseline-Healthy	29	Female	2018-05-19	2018-05-22
iBank-4869-Baseline-Healthy	39	Female	2018-05-24	2018-05-25
iBank-4874-Baseline-Healthy	45	Female	2018-06-12	2018-06-15
iBank-4876-Baseline-Healthy	45	Female	2018-06-14	2018-06-15
iBank-4891-Baseline-Healthy	61	Male	2018-08-16	2018-08-17
iBank-4898-Baseline-Healthy	56	Male	2018-09-21	2018-09-24
iBank-4904-Baseline-Healthy	34	Female	2018-10-09	2018-10-12
iBank-4905-Baseline-Healthy	57	Female	2018-10-23	2018-10-26
iBank-4906-Baseline-Healthy	59	Female	2018-10-23	2018-10-26
iBank-4914-Baseline-Healthy	40	Female	2018-11-20	2018-11-21
iBank-4959-Baseline-Healthy	61	Male	2019-10-17	2019-10-18
Uveitis Patients
iBank ID #	Age	Gender	Flow staining Date	Flow acquiring Date
iBank-013-Baseline-Patient	29	Female	2016-11-29	2016-12-02
iBank-024-Baseline-Patient	29	Female	2017-02-10	2017-02-10
iBank-029-Baseline-Patient	58	Male	2017-03-09	2017-03-10
iBank-030-Baseline-Patient	23	Male	2017-03-09	2017-03-10
iBank-031-Baseline-Patient	57	Female	2017-03-16	2017-03-17
iBank-032-Baseline-Patient	67	Female	2017-03-16	2017-03-17
iBank-033-Baseline-Patient	57	Male	2017-03-21	2017-03-23
iBank-034-Baseline-Patient	29	Female	2017-03-21	2017-03-23
iBank-036-Baseline-Patient	29	Female	2017-03-30	2017-03-31
iBank-037-Baseline-Patient	69	Male	2017-03-30	2017-03-31
iBank-039-Baseline-Patient	52	Male	2017-04-04	2017-04-07
iBank-040-Baseline-Patient	41	Male	2017-04-04	2017-04-07
iBank-041-Baseline-Patient	59	Female	2017-04-11	2017-04-13
iBank-042-Baseline-Patient	63	Male	2017-04-13	2017-04-14
iBank-043-Baseline-Patient	41	Female	2017-04-20	2017-04-21
iBank-044-Baseline-Patient	33	Female	2017-04-25	2017-04-26
iBank-045-Baseline-Patient	79	Male	2017-04-25	2017-04-26
iBank-047-Baseline-Patient	41	Male	2017-05-02	2017-05-04
iBank-048-Baseline-Patient	67	Male	2017-05-02	2017-05-04
iBank-050-Baseline-Patient	41	Female	2017-05-04	2017-05-05
iBank-051-Baseline-Patient	67	Female	2017-05-04	2017-05-05
iBank-052-Baseline-Patient	69	Male	2017-05-16	2017-05-19
iBank-056-Baseline-Patient	63	Female	2017-05-23	2017-05-25
iBank-057-Baseline-Patient	73	Female	2017-05-23	2017-05-25
iBank-058-Baseline-Patient	38	Female	2017-05-23	2017-05-25
iBank-059-Baseline-Patient	59	Female	2017-05-23	2017-05-25
iBank-060-Baseline-Patient	52	Male	2017-05-25	2017-05-26
iBank-061-Baseline-Patient	50	Female	2017-05-25	2017-05-26
iBank-062-Baseline-Patient	73	Female	2017-05-25	2017-05-26
iBank-063-Baseline-Patient	65	Female	2017-06-01	2017-06-02
iBank-065-Baseline-Patient	56	Female	2017-06-01	2017-06-02
iBank-066-Baseline-Patient	25	Female	2017-06-01	2017-06-02
iBank-069-Baseline-Patient	81	Female	2017-06-08	2017-06-09
iBank-070-Baseline-Patient	38	Female	2017-06-13	2017-06-14
iBank-071-Baseline-Patient	39	Female	2017-06-13	2017-06-14
iBank-072-Baseline-Patient	17	Female	2017-06-20	2017-06-21
iBank-073-Baseline-Patient	34	Male	2017-06-20	2017-06-21
iBank-074-Baseline-Patient	57	Female	2017-06-22	2017-06-23
iBank-075-Baseline-Patient	68	Female	2017-06-22	2017-06-23
iBank-078-Baseline-Patient	18	Female	2017-06-29	2017-06-30
iBank-080-Baseline-Patient	63	Male	2017-07-11	2017-07-12
iBank-081-Baseline-Patient	9	Male	2017-07-11	2017-07-12
iBank-083-Baseline-Patient	36	Male	2017-07-13	2017-07-14
iBank-086-Baseline-Patient	50	Female	2017-07-18	2017-07-20
iBank-087-Baseline-Patient	15	Female	2017-07-20	2017-07-21
iBank-088-Baseline-Patient	28	Female	2017-07-20	2017-07-21
iBank-090-Baseline-Patient	13	Male	2017-08-03	2017-08-04
iBank-092-Baseline-Patient	41	Female	2017-08-08	2017-08-09
iBank-094-Baseline-Patient	70	Female	2017-08-08	2017-08-09
iBank-095-Baseline-Patient	74	Male	2017-08-11	2017-08-14
iBank-096-Baseline-Patient	46	Female	2017-08-11	2017-08-14
iBank-097-Baseline-Patient	20	Female	2017-08-11	2017-08-14
iBank-098-Baseline-Patient	19	Female	2017-08-17	2017-08-18
iBank-099-Baseline-Patient	20	Male	2017-08-22	2017-08-23
iBank-100-Baseline-Patient	46	Female	2017-08-24	2017-08-25
iBank-101-Baseline-Patient	48	Male	2017-08-29	2017-09-01
iBank-102-Baseline-Patient	60	Male	2017-08-29	2017-09-01
iBank-103-Baseline-Patient	67	Female	2017-08-31	2017-09-01
iBank-105-Baseline-Patient	65	Female	2017-09-07	2017-09-08
iBank-106-Baseline-Patient	38	Male	2017-09-14	2017-09-15
iBank-107-Baseline-Patient	23	Male	2017-09-19	2017-09-21
iBank-112-Baseline-Patient	33	Female	2017-09-26	2017-09-27
iBank-113-Baseline-Patient	62	Female	2017-09-26	2017-09-27
iBank-114-Baseline-Patient	17	Male	2017-09-26	2017-09-27
iBank-115-Baseline-Patient	72	Female	2017-09-26	2017-09-27
iBank-116-Baseline-Patient	42	Male	2017-09-28	2017-09-29
iBank-117-Baseline-Patient	44	Female	2017-09-28	2017-09-29
iBank-118-Baseline-Patient	68	Female	2017-10-05	2017-10-06
iBank-119-Baseline-Patient	38	Female	2017-10-05	2017-10-06
iBank-120-Baseline-Patient	52	Male	2017-10-12	2017-10-13
iBank-121-Baseline-Patient	55	Female	2017-10-17	2017-10-18
iBank-122-Baseline-Patient	51	Female	2017-10-31	2017-11-01
iBank-123-Baseline-Patient	8	Female	2017-10-31	2017-11-01
iBank-124-Baseline-Patient	70	Male	2017-11-02	2017-11-03
iBank-125-Baseline-Patient	44	Female	2017-11-02	2017-11-03
iBank-126-Baseline-Patient	19	Female	2017-11-02	2017-11-03
iBank-127-Baseline-Patient	21	Male	2017-11-03	2017-11-06
iBank-128-Baseline-Patient	60	Male	2017-11-07	2017-11-08
iBank-130-Baseline-Patient	12	Female	2017-11-09	2017-11-10
iBank-131-Baseline-Patient	50	Male	2017-11-09	2017-11-10
iBank-132-Baseline-Patient	14	Female	2017-11-16	2017-11-17
iBank-134-Baseline-Patient	37	Male	2017-11-16	2017-11-17
iBank-135-Baseline-Patient	53	Female	2017-11-21	2017-11-22
iBank-136-Baseline-Patient	81	Female	2017-12-05	2017-12-06
iBank-137-Baseline-Patient	43	Female	2017-12-07	2017-12-08
iBank-138-Baseline-Patient	56	Female	2017-12-07	2017-12-08
iBank-139-Baseline-Patient	42	Male	2017-12-07	2017-12-08
iBank-145-Baseline-Patient	54	Male	2018-01-09	2018-01-12
iBank-147-Baseline-Patient	61	Female	2018-01-09	2018-01-12
iBank-148-Baseline-Patient	13	Female	2018-01-11	2018-01-12
iBank-149-Baseline-Patient	35	Female	2018-01-11	2018-01-12
iBank-151-Baseline-Patient	44	Female	2018-01-25	2018-01-26
iBank-153-Baseline-Patient	15	Female	2018-02-01	2018-02-02
iBank-154-Baseline-Patient	53	Female	2018-02-06	2018-02-08
iBank-155-Baseline-Patient	41	Female	2018-02-08	2018-02-09
iBank-156-Baseline-Patient	24	Female	2018-02-13	2018-02-14
iBank-160-Baseline-Patient	62	Female	2018-02-22	2018-02-23
iBank-161-Baseline-Patient	48	Female	2018-02-22	2018-02-23
iBank-162-Baseline-Patient	54	Female	2018-02-27	2018-02-28
iBank-165-Baseline-Patient	53	Male	2018-03-08	2018-03-09
iBank-172-Baseline-Patient	33	Female	2018-03-22	2018-03-23
iBank-173-Baseline-Patient	30	Female	2018-03-27	2018-03-27
iBank-174-Baseline-Patient	32	Male	2018-03-29	2108-03-30
iBank-180-Baseline-Patient	61	Female	2018-04-26	2018-04-27
iBank-181-Baseline-Patient	54	Male	2018-05-08	2018-05-11
iBank-182-Baseline-Patient	66	Female	2018-05-08	2018-05-11
iBank-184-Baseline-Patient	58	Male	2018-05-18	2018-05-21
iBank-186-Baseline-Patient	14	Female	2018-05-22	2018-05-25
iBank-193-Baseline-Patient	57	Male	2018-06-26	2018-06-29
iBank-198-Baseline-Patient	63	Male	2018-07-19	2018-07-20
iBank-199-Baseline-Patient	26	Male	2018-07-19	2018-07-20
iBank-225-Baseline-Patient	60	Male	2018-09-27	2018-09-28
iBank-226-Baseline-Patient	65	Male	2018-09-27	2018-09-28
iBank-229-Baseline-Patient	28	Female	2018-10-16	2018-10-19
iBank-235-Baseline-Patient	20	Male	2018-11-08	2018-11-09
iBank-237-Baseline-Patient	23	Female	2018-11-15	2018-11-16
iBank-238-Baseline-Patient	34	Female	2018-11-15	2018-11-16
iBank-246-Baseline-Patient	40	Male	2018-12-13	2018-12-14
iBank-247-Baseline-Patient	43	Male	2018-12-17	2018-12-19
iBank-249-Baseline-Patient	42	Female	2019-01-10	2019-01-11
iBank-252-Baseline-Patient	69	Female	2019-01-22	2019-01-25
iBank-253-Baseline-Patient	32	Female	2019-02-07	2019-02-08
iBank-255-Baseline-Patient	27	Male	2019-02-14	2019-02-15
iBank-257-Baseline-Patient	67	Female	2019-03-05	2019-03-08
iBank-259-Baseline-Patient	41	Female	2019-03-12	2019-03-15
iBank-260-Baseline-Patient	44	Female	2019-03-19	2019-03-22
iBank-261-Baseline-Patient	41	Female	2019-04-02	2019-04-05
iBank-262-Baseline-Patient	58	Female	2019-04-25	2019-04-26
iBank-271-Baseline-Patient	16	Male	2019-06-27	2019-06-28
iBank-277-Baseline-Patient	47	Male	2019-08-01	2019-08-02
iBank-278-Baseline-Patient	34	Female	2019-08-01	2019-08-02
iBank-280-Baseline-Patient	41	Male	2019-09-17	2019-09-20
iBank-283-Baseline-Patient	30	Female	2019-09-24	2019-09-27
iBank-287-Baseline-Patient	40	Female	2019-10-03	2019-10-04
iBank-288-Baseline-Patient	40	Female	2019-10-17	2019-10-18
iBank-293-Baseline-Patient	15	Female	2019-11-14	2019-11-18
iBank-294-Baseline-Patient	26	Female	2019-11-19	2019-11-22
iBank-295-Baseline-Patient	49	Female	2019-11-19	2019-11-22
iBank-296-Baseline-Patient	51	Male	2019-11-21	2019-11-22

## Sheet: Supl_Data 2
Supplemntary Data 2: Flow antibodies
List of Antibody
Specificity	Fluorochrome	Clone	Catalog #	Vendor	Dilution
CD3	Alexa Fluor 488	OKT3	317310	Biolegend	1:300
CD3	PerCP-Cy5.5	SK7	344808	Biolegend	1:300
CD3	Biotin- PE-Cy7	SK7	344820	Biolegend	1:300
CD16	Alexa Fluor 700	3G8	302026	Biolegend	1:100
CD14	APC-Fire 750	63D3	367120	Biolegend	1:200
CD8	APC-Fire 750	SK1	344746	Biolegend	1:300
CD57	APC	HNK-1	359610*	Biolegend	1:200
CD19	Biotin- PE-Cy7	HIB19	302204	Biolegend	1:300
CD19	BV421	HIB19	302234	Biolegend	1:300
CD20	Biotin- PE-Cy7/BV605	2H7	302350	Biolegend	1:300
CD20	BV510	2H7	302340	Biolegend	1:300
CD56	Biotin- PE-Cy7	HCD56	318320	Biolegend	1:200
CD56	BV510	HCD56	318340	Biolegend	1:300
CD158e1	BV421	DX9	312714	Biolegend	1:100
HLA-DR	BV650	L243	307650	Biolegend	1:100
CD314	BV650	1D11	563408	BD	1:50
CD94	FITC	DX22	305504	Biolegend	1:300
CD4	FITC	SK3	344604	Biolegend	1:300
CD336	PE	P44-8	325108	Biolegend	1:50
CD337	PE-Cy7	AF29-4D12	25-3379-42	Thermo Fisher	1:50
CD244	PE-Dazzle 594	C1.7	329522	Biolegend	1:300
Streptavidin	PE-Cy7 Streptavidin		405206	Biolegend	1:500
Streptavidin	BV605 Streptavidin		405229	Biolegend	1:100
*359610 is catalog# replacing 322314, used in this study

## Sheet: Supl_Data 3
Supplemntary Data 3: scRNAseq sample batch
Sample_ID	ShortNameType	submitted_name	experiment_type	SampleType	SampleDescription	Age	Sex	SampleBatch	Sample prepared	Data Received
#189	3R189_HC	NS3R189BTS	SCRNA-Seq	HC	Healthy Control	37	F	1	2020-12-02	2021-01-04
#24	13R24_BCR-UV	NS13R24BTS	SCRNA-Seq	BCR-UV	Birdshot Uveitis	40	F	1	2020-12-02	2021-01-04
#231	2R231_HC	NS2R231BTS	SCRNA-Seq	HC	Healthy Control	35	F	3	2021-01-27	2021-08-23
#29	6R29_BCR-UV	NS6R29BTS	SCRNA-Seq	BCR-UV	Birdshot Uveitis	58	M	3	2021-01-27	2021-08-23
#242	13R242_HC	NS13R242BTS	SCRNA-Seq	HC	Healthy Control	21	F	4	2021-02-03	2021-03-09
#65	7R65B_BCR-UV	NS7R65BBTS	SCRNA-Seq	BCR-UV	Birdshot Uveitis	56	F	4	2021-02-03	2021-03-09
#170	2R170_HC	NS2R170BTS	SCRNA-Seq	HC	Healthy Control	49	M	5	2021-02-10	2021-03-09
#69	5R69_BCR-UV	NS5R69BTS	SCRNA-Seq	BCR-UV	Birdshot Uveitis	81	F	5	2021-02-10	2021-03-09
#191	7R191_HC	NS7R191BTS	SCRNA-Seq	HC	Healthy Control	54	M	6	2021-03-03	2021-04-09
#45	14R45_BCR-UV	NS14R45BTS	SCRNA-Seq	BCR-UV	Birdshot Uveitis	79	M	6	2021-03-03	2021-04-09
#230	6R230_HC	NS6R230BTS	SCRNA-Seq	HC	Healthy Control	76	M	7	2021-03-17	2021-04-13
#119	8R119_BCR-UV	NS8R119BTS	SCRNA-Seq	BCR-UV	Birdshot Uveitis	74	F	7	2021-03-17	2021-04-13
#204	6R204_HC	NS6R204BTS	SCRNA-Seq	HC	Healthy Control	54	F	8	2021-03-24	2021-04-13
#31	4R31_BCR_UV	NS4R31BTS	SCRNA-Seq	BCR-UV	Birdshot Uveitis	57	F	8	2021-03-24	2021-04-13
#221	9R221_HC	NS9R221BTS	SCRNA-Seq	HC	Healthy Control	61	F	9	2021-04-07	2021-11-23
#33	13R33_BCR-UV	NS13R33BTS	SCRNA-Seq	BCR-UV	Birdshot Uveitis	57	M	9	2021-04-07	2021-04-30
#227	11R227_HC	NS11R227BTS	SCRNA-Seq	HC	Healthy Control	66	M	10	2021-04-14	2021-04-30
#226	6R226_BCR-UV	NS6R226BTS	SCRNA-Seq	BCR-UV	Birdshot Uveitis	65	M	10	2021-04-14	2021-05-18
#234	8R234_HC	NS8R234BTS	SCRNA-Seq	HC	Healthy Control	23	F	11	2021-04-21	2021-05-18
#32	2R32_BCR-UV	NS2R32BTS	SCRNA-Seq	BCR-UV	Birdshot Uveitis	67	F	11	2021-04-21	2021-06-02
#205	4R205_HC	NS4R205BTS	SCRNA-Seq	HC	Healthy Control	34	F	12	2021-04-28	2021-06-02
#51	13R51_BCR-UV	NS13R51BTS	SCRNA-Seq	BCR-UV	Birdshot Uveitis	67	F	12	2021-04-28	2021-06-02
#207	1R207_HC	NS1R207BTS	SCRNA-Seq	HC	Healthy Control	18	F	13	2021-05-12	2021-06-09
#63	4R63_BCR-UV	NS4R63BTS	SCRNA-Seq	BCR-UV	Birdshot Uveitis	65	F	13	2021-05-12	2021-06-16

## Sheet: Supl_Data 4
Supplemntary Data 4: 10x Genomics reagents for scRNAseq sample prep
10X Genomics Primers for GEX
Primer Name	Primer Sequence
Gel Bead Primer	5’-CTACACGACGCTCTTCCGATCTNNNNNNNNNNNNNNNNNNNNNNNNNNNNTTTTTTTTTTTTTTTTTTTTTTTTTTTTTTVN-3’
Template Switch Primer	5’-AAGCAGTGGTATCAACGCAGAGTACATrGrGrG-3’
cDNA Forward Primer	5’-CTACACGACGCTCTTCCGATCT-3’
cDNA Reverse Primer	5’-AAGCAGTGGTATCAACGCAGAG-3’
Adapter Primer 1	5’- GATCGGAAGAGCACACGTCTGAACTCCAGTCA-3’
Adapter Primer 2	3’-TCTAGCCTTCTCG-5’
SI Primer P5	5’-AATGATACGGCGACCACCGAGATCTACACTCTTTCCCTACACGACGCTC-3’
SI Primer P7	5’-CAAGCAGAAGACGGCATACGAGATNNNNNNNN GTGACTGGAGTTCAGACGTGT-3’ (Ns represent barcodes)
10x Genomics Barcodes
Barcode Set Name	Barcode1	Barcode2	Barcode3	Barcode4
SI-GA-A1	GGTTTACT	CTAAACGG	TCGGCGTC	AACCGTAA
SI-GA-A2	TTTCATGA	ACGTCCCT	CGCATGTG	GAAGGAAC
SI-GA-A3	CAGTACTG	AGTAGTCT	GCAGTAGA	TTCCCGAC
SI-GA-A4	TATGATTC	CCCACAGT	ATGCTGAA	GGATGCCG
SI-GA-A5	CTAGGTGA	TCGTTCAG	AGCCAATT	GATACGCC
SI-GA-A6	CGCTATGT	GCTGTCCA	TTGAGATC	AAACCGAG
SI-GA-A7	ACAGAGGT	TATAGTTG	CGGTCCCA	GTCCTAAC
SI-GA-A8	GCATCTCC	TGTAAGGT	CTGCGATG	AACGTCAA
SI-GA-A9	TCTTAAAG	CGAGGCTC	GTCCTTCT	AAGACGGA
SI-GA-A10	GAAACCCT	TTTCTGTC	CCGTGTGA	AGCGAAAG
SI-GA-A11	GTCCGGTC	AAGATCAT	CCTGAAGG	TGATCTCA
SI-GA-A12	AGTGGAAC	GTCTCCTT	TCACATCA	CAGATGGG
SI-GA-B1	GTAATCTT	TCCGGAAG	AGTTCGGC	CAGCATCA
SI-GA-B2	TACTCTTC	CCTGTGCG	GGACACGT	ATGAGAAA
SI-GA-B3	GTGTATTA	TGTGCGGG	ACCATAAC	CAACGCCT
SI-GA-B4	ACTTCATA	GAGATGAC	TGCCGTGG	CTAGACCT
SI-GA-B5	AATAATGG	CCAGGGCA	TGCCTCAT	GTGTCATC
SI-GA-B6	CGTTAATC	GCCACGCT	TTACTCAG	AAGGGTGA
SI-GA-B7	AAACCTCA	GCCTTGGT	CTGGACTC	TGTAGAAG
SI-GA-B8	AAAGTGCT	GCTACCTG	TGCTGTAA	CTGCAAGC
SI-GA-B9	CTGTAACT	TCTAGCGA	AGAGTGTG	GACCCTAC
SI-GA-B10	ACCGTATG	GATTAGAT	CTGACTGA	TGACGCCC
SI-GA-B11	GTTCCTCA	AGGTACGC	TAAGTATG	CCCAGGAT
SI-GA-B12	TACCACCA	CTAAGTTT	GGGTCAAG	ACTGTGGC
SI-GA-C1	CCACTTAT	AACTGGCG	TTGGCATA	GGTAACGC
SI-GA-C2	CCTAGACC	ATCTCTGT	TAGCTCTA	GGAGAGAG
SI-GA-C3	TCAGCCGT	CAGAGGCC	GGTCAATA	ATCTTTAG
SI-GA-C4	ACAATTCA	TGCGCAGC	CATCACTT	GTGTGGAG
SI-GA-C5	CGACTTGA	TACAGACT	ATTGCGTG	GCGTACAC
SI-GA-C6	ATTACTTC	TGCGAACT	GCATTCGG	CAGCGGAA
SI-GA-C7	GTCTCTCG	AATCTCTC	CGGAGGGA	TCAGAAAT
SI-GA-C8	GTTGAGAA	AGATCTGG	TCGATACT	CACCGCTC
SI-GA-C9	GCGCAGAA	ATCTTACC	TATGGTGT	CGAACCTG
SI-GA-C10	TCTCAGTG	GAGACTAT	CGCTTAGC	ATAGGCCA
SI-GA-C11	GAGGATCT	AGACCATA	TCCTGCGC	CTTATGAG
SI-GA-C12	TCTCGTTT	GGCTAGCG	ATGACCGC	CAAGTAAA
SI-GA-D1	CACTCGGA	GCTGAATT	TGAAGTAC	ATGCTCCG
SI-GA-D2	TAACAAGG	GGTTCCTC	ATCATGCA	CCGGGTAT
SI-GA-D3	ACATTACT	TTTGGGTA	CAGCCCAC	GGCAATGG
SI-GA-D4	CCCTAACA	ATTCCGAT	TGGATTGC	GAAGGCTG
SI-GA-D5	CTCGTCAC	GATCAGCA	ACAACAGG	TGGTGTTT
SI-GA-D6	CATGCGAT	TGATATTC	GTGATCGA	ACCCGACG
SI-GA-D7	ATTTGCTA	TAGACACC	CCACAGGG	GGCGTTAT
SI-GA-D8	GCAACAAA	TAGTTGTC	CGCCATCG	ATTGGCGT
SI-GA-D9	AGGAGATG	GATGTGGT	CTACATCC	TCCTCCAA
SI-GA-D10	CAATACCC	TGTCTATG	ACCACGAA	GTGGGTGT
SI-GA-D11	CTTTGCGG	TGCACAAA	AAGCAGTC	GCAGTTCT
SI-GA-D12	GCACAATG	CTTGGTAC	TGCACCGT	AAGTTGCA
SI-GA-E1	TGGTAAAC	GAAAGGGT	ACTGCTCG	CTCCTCTA
SI-GA-E2	GTGGTACC	TACTATAG	ACAAGGTA	CGTCCCGT
SI-GA-E3	AGGTATTG	CTCCTAGT	TCAAGGCC	GATGCCAA
SI-GA-E4	TTCGCCCT	GGATGGGC	AATCAATG	CCGATTAA
SI-GA-E5	CATTAGCG	TTCGCTGA	ACAAGAAT	GGGCTCTC
SI-GA-E6	CTGCGGCT	GACTCAAA	AGAAACTC	TCTGTTGG
SI-GA-E7	CACGCCTT	GTATATAG	TCTCGGGC	AGGATACA
SI-GA-E8	ATAGTTAC	TGCTGAGT	CCTACGTA	GAGCACCG
SI-GA-E9	TTGTTTCC	GGAGGAGG	CCTAACAA	AACCCGTT
SI-GA-E10	AAATGTGC	GGGCAAAT	TCTATCCG	CTCGCGTA
SI-GA-E11	AAGCGCTG	CGTTTGAT	GTAGCACA	TCCAATGC
SI-GA-E12	ACCGGCTC	GAGTTAGT	CGTCCTAG	TTAAAGCA
SI-GA-F1	GTTGCAGC	TGGAATTA	CAATGGAG	ACCCTCCT
SI-GA-F2	TTTACATG	CGCGATAC	ACGCGGGT	GAATTCCA
SI-GA-F3	TTCAGGTG	ACGGACAT	GATCTTGA	CGATCACC
SI-GA-F4	CCCAATAG	GTGTCGCT	AGAGTCGC	TATCGATA
SI-GA-F5	GACTACGT	CTAGCGAG	TCTATATC	AGGCGTCA
SI-GA-F6	CGGAGCAC	GACCTATT	ACTTAGGA	TTAGCTCG
SI-GA-F7	CGTGCAGA	AACAAGAT	TCGCTTCG	GTATGCTC
SI-GA-F8	CATGAACA	TCACTCGC	AGCTGGAT	GTGACTTG
SI-GA-F9	CAAGCTCC	GTTCACTG	TCGTGAAA	AGCATGGT
SI-GA-F10	GCTTGGCT	AAACAAAC	CGGGCTTA	TTCATCGG
SI-GA-F11	GCGAGAGT	TACGTTCA	AGTCCCAC	CTATAGTG
SI-GA-F12	TGATGCAT	GCTACTGA	CACCTGCC	ATGGAATG
SI-GA-G1	ATGAATCT	GATCTCAG	CCAGGAGC	TGCTCGTA
SI-GA-G2	TGATTCTA	ACTAGGAG	CAGCCACT	GTCGATGC
SI-GA-G3	CCTCATTC	AGCATCCG	GTGGCAAT	TAATGGGA
SI-GA-G4	GCGATGTG	AGATACAA	TTTCCACT	CACGGTGC
SI-GA-G5	GAGCAAGA	TCTGTGAT	CGCAGTTC	ATATCCCG
SI-GA-G6	CTGACGCG	GGTCGTAC	TCCTTCTT	AAAGAAGA
SI-GA-G7	GGTATGCA	CTCGAAAT	ACACCTTC	TAGTGCGG
SI-GA-G8	TATGAGCT	CCGATAGC	ATACCCAA	GGCTGTTG
SI-GA-G9	TAGGACGT	ATCCCACA	GGAATGTC	CCTTGTAG
SI-GA-G10	TCGCCAGC	AATGTTAG	CGATAGCT	GTCAGCTA
SI-GA-G11	TTATCGTT	AGCAGAGC	CATCTCCA	GCGGATAG
SI-GA-G12	ATTCTAAG	CCCGATTA	TGGAGGCT	GAATCCGC
SI-GA-H1	GTATGTCA	TGTCAGAC	CACGTCGG	ACGACATT
SI-GA-H2	TAATGACC	ATGCCTTA	GCCGAGAT	CGTATCGG
SI-GA-H3	CCAAGATG	AGGCCCGA	TACGTGAC	GTTTATCT
SI-GA-H4	GCCATTCC	CAAGAATT	TTGCCGGA	AGTTGCAG
SI-GA-H5	CCACTACA	GATTCTGG	TGCGGCTT	ATGAAGAC
SI-GA-H6	TAGGATAA	CCTTTGTC	GTACGCGG	AGCACACT
SI-GA-H7	AGCTATCA	CATATAAC	TCAGGGTG	GTGCCCGT
SI-GA-H8	TTGTTGAT	GCTCAACC	CAAAGTGG	AGCGCCTA
SI-GA-H9	ACACTGTT	CAGGATGG	GGCTGAAC	TTTACCCA
SI-GA-H10	GTAATTGC	AGTCGCTT	CACGAGAA	TCGTCACG
SI-GA-H11	GGCGAGTA	ACTTCTAT	CAAATACG	TTGCGCGC
SI-GA-H12	GACAGCAT	TTTGTACA	AGGCCGTG	CCATATGC

## Sheet: Supl_Data 5
Supplemntary Data 5: scRNAseq library info
	SampleID	Age	Race	Estimated Number of Cells	Mean Reads per Cell	Median Genes per Cell	Number of Reads	Valid Barcodes	Sequencing Saturation	Q30 Bases in Barcode	Q30 Bases in RNA Read	Q30 Bases in UMI	Reads Mapped to Genome	Reads Mapped Confidently to Genome	Reads Mapped Confidently to Intergenic Regions	Reads Mapped Confidently to Intronic Regions	Reads Mapped Confidently to Exonic Regions	Reads Mapped Confidently to Transcriptome	Reads Mapped Antisense to Gene	Fraction Reads in Cells	Total Genes Detected	Median UMI Counts per Cell
Healthy control
1	#189	37	White	26068	16468	728	429295226	0.984	0.707	0.963	0.934	0.963	0.968	0.943	0.036	0.294	0.614	0.588	0.014	0.806	23269	1749
2	#191	54	White	17162	12944	715	222148991	0.956	0.472	0.881	0.875	0.884	0.919	0.88	0.046	0.344	0.49	0.459	0.018	0.856	24357	1796
3	#231	35	White	11818	26991	1283	318981381	0.975	0.676	0.922	0.897	0.921	0.952	0.928	0.033	0.303	0.591	0.557	0.02	0.903	24028	3938
4	#242	21	Black	19015	19472	1069	370266124	0.985	0.683	0.94	0.914	0.94	0.966	0.944	0.027	0.192	0.725	0.696	0.007	0.949	23683	3369
5	#170	49	Black	11400	21531	827	245447907	0.967	0.748	0.892	0.874	0.891	0.93	0.888	0.046	0.225	0.617	0.582	0.018	0.907	23175	2043
6	#230	76	White	3724	81800	1296	304622793	0.977	0.83	0.913	0.895	0.914	0.944	0.912	0.043	0.308	0.561	0.534	0.015	0.702	21909	3466
7	#204	54	White	13504	18280	1153	246856921	0.963	0.535	0.897	0.883	0.9	0.941	0.901	0.05	0.304	0.546	0.516	0.017	0.91	24248	3580
8	#221	61	White	9952	15833	663	157570977	0.918	0.508	0.973	0.908	0.978	0.882	0.813	0.052	0.311	0.451	0.414	0.025	0.736	22070	1561
9	#227	66	Declined	5330	61995	748	330434137	0.892	0.879	0.93	0.9	0.93	0.753	0.699	0.049	0.276	0.374	0.345	0.018	0.785	21326	1347
10	#234	23	White	15357	13376	840	205419946	0.953	0.468	0.887	0.852	0.886	0.914	0.874	0.044	0.303	0.526	0.494	0.02	0.897	24039	1870
11	#205	34	Asian	7234	27466	615	198685549	0.932	0.598	0.873	0.8	0.875	0.59	0.531	0.042	0.191	0.298	0.275	0.015	0.684	21940	1493
12	#207	18	Black	12676	17104	794	216815362	0.938	0.483	0.876	0.845	0.876	0.742	0.69	0.041	0.212	0.437	0.41	0.014	0.907	23394	2494
Birdshot uveitis
1	#24	40	White	44461	10206	496	453749983	0.978	0.714	0.956	0.937	0.956	0.968	0.936	0.037	0.265	0.635	0.593	0.027	0.711	24101	997
2	#45	79	White	17828	11481	577	204674796	0.949	0.521	0.884	0.862	0.885	0.876	0.839	0.043	0.291	0.505	0.465	0.021	0.807	23875	1301
3	#29	58	White	13141	18417	1157	242012180	0.971	0.613	0.881	0.868	0.88	0.923	0.901	0.031	0.278	0.592	0.561	0.016	0.942	23898	3003
4	#65	56	White	13964	23057	1201	321967184	0.986	0.699	0.939	0.904	0.938	0.966	0.944	0.035	0.189	0.72	0.696	0.008	0.92	23519	3758
5	#69	81	White	9503	27382	1151	260211276	0.97	0.579	0.897	0.882	0.897	0.949	0.916	0.042	0.28	0.593	0.563	0.016	0.726	23840	3229
6	#119	74	White	3691	59339	910	219021864	0.962	0.822	0.876	0.857	0.876	0.907	0.856	0.052	0.339	0.464	0.432	0.019	0.686	21822	1953
7	#31	57	White	13405	15147	864	203048042	0.947	0.393	0.878	0.848	0.879	0.828	0.765	0.057	0.306	0.402	0.371	0.019	0.863	24571	2121
8	#33	57	White	10257	33439	754	342986407	0.899	0.727	0.94	0.911	0.94	0.925	0.813	0.059	0.272	0.482	0.437	0.031	0.593	22720	1667
9	#226	65	Declined	7486	31447	1050	235413721	0.924	0.594	0.899	0.859	0.897	0.752	0.677	0.052	0.26	0.365	0.344	0.011	0.912	23082	2938
10	#32	67	White	6882	33656	1135	231619286	0.954	0.593	0.862	0.851	0.866	0.92	0.884	0.045	0.283	0.555	0.524	0.018	0.758	23720	3466
11	#51	67	White	9394	30747	820	288836332	0.951	0.668	0.907	0.87	0.907	0.769	0.717	0.048	0.275	0.394	0.364	0.02	0.834	23622	2109
12	#63	65	White	10029	19928	293	199853345	0.863	0.238	0.855	0.768	0.858	0.264	0.195	0.042	0.081	0.072	0.065	0.005	0.661	19740	498

## Sheet: Sup_Data 6
Supplemntary Data 6: Frequencies of NK cell subclusters from the FlowJo-based FlowSOM analysis
NK Subclusters	#0	#1	#2	#3	#4	#5	#6	#7	#8	#9	#10	#11
HC 1	3.5	35.4	0.02	7.24	2.26	3.62	10.4	0.36	1.48	1.28	1.92	3.74
HC 2	9.72	31.7	0.92	16.3	3.08	1.24	5.82	0	1.6	1.44	0	0
HC 3	8.6	32.5	0.06	1.84	1.04	0.92	10.1	0.06	5.42	5.6	1.3	1.64
HC 4	2.75	25.6	0.25	8	4.17	4.32	8.88	0.22	5.25	0.18	6.28	2.5
HC 5	3.78	29.8	0	3.94	3.52	0.64	26	0	14.8	0.88	0	0
HC 6	1.6	40.6	0.18	7.14	4.04	0.46	8.56	0.54	14.5	3.84	0.02	0
HC 7	1.14	11.9	0.06	1.66	0.54	2.28	2.4	56.8	1.22	10.7	3.22	7.44
HC 8	11.4	38.1	0.38	2.4	1.18	1.32	9.04	0.04	3.54	0.18	15	17.5
HC 9	2.02	44.6	0	4.72	2.26	0.98	2.1	0.74	1	18.6	3.8	19.2
HC 10	3.5	32.5	0.38	29.1	8.38	16.6	2.62	0	3.38	0.12	0.12	0.12
HC 11	1.58	41.5	0.04	7.78	2.82	3.34	10.3	0.16	1.36	2.26	10.3	16.6
NK Subclusters	#0	#1	#2	#3	#4	#5	#6	#7	#8	#9	#10	#11
BCR-UV 1	23.4	30.4	0.56	3.08	1.34	0.68	19.4	0.04	7.38	0.1	6.62	6.98
BCR-UV 2	9.06	11.5	0.24	7.32	0.62	0.62	4.58	0.04	0.82	0.06	1.4	2.44
BCR-UV 3	6.64	29.2	0.08	1.4	0.8	0.98	14.8	0	19.7	0.2	6.98	2.96
BCR-UV 4	27.3	16.8	0.22	4.6	1	0.54	35.7	0.04	7.34	0.28	3.04	3.12
BCR-UV 5	30	28.3	1.56	9.74	1.88	1.36	16.3	0	10.5	0.02	0.28	0.08
BCR-UV 6	14	30.1	1.14	3.26	0.7	0.56	10.6	0.1	5.9	0.48	12	20.2
BCR-UV 7	15.6	51.7	2.24	5.96	1.54	1.36	7.86	0	7.76	0.16	1.8	4.1
BCR-UV 8	17.9	22.9	1.68	9	1.56	1.3	14.1	0.08	6.04	0.02	11.8	13.5
BCR-UV 9	19	32.7	1.26	4.3	2.18	1.32	9.4	0.26	5.18	0.1	9.2	15.1
BCR-UV 10	3.48	53.6	0.08	7	2.94	1.06	14.9	0.18	1.84	0.64	2.7	4.64
BCR-UV 11	9.92	42.9	0.12	2.78	0.6	1.78	9.94	0.3	2.68	2.62	5.12	12.5
BCR-UV 12	4.76	35	0	1.34	0.8	0.64	19.3	0.1	6.3	2.84	14.5	11
BCR-UV 13	25.4	38.7	0.34	6.14	2.86	0.46	12.7	0.04	3.32	1.66	0.02	0.04
BCR-UV 14	7.68	25.1	0.24	2.3	0.84	0.52	13.3	0	5.18	2	11.4	8
BCR-UV 15	10.2	21.6	0.16	2.9	0.26	0.16	3.12	0.02	10.1	1.12	1.94	3.52
BCR-UV 16	2.36	28.9	0.12	1.9	0.7	0.44	11	0.02	9.02	0.32	5.9	5.54
BCR-UV 17	4.08	25.8	0.02	1.3	0.56	0.74	35.8	0.06	12.9	16.7	1.58	0.5
BCR-UV 18	0.66	13.3	0.02	0.98	0.26	1.78	0.36	0.18	0.24	75.8	0.7	5.74

## Sheet: Supl_Data 7
Supplemntary Data 7: BCR-UV disease and treatments details
SampleID	Date	Visit Group	Age	Sex	CME	Treatment Category	Location category	Categorical diagnosis	Clinic Activity	Angiographic Activity	EVER retinal vascular involvement (clinical or FA based)	systemic prednisone	anti-metabolite	biologic (TNFi)	T-cell inhibitors (csa, tacro, siro)	Other	Patients required biologic anytime	Number of systemic immunsuppressive medications at each visit	specific diagnosis	Laterality	iBank Category	Systemic treatment__Baseline	Details of IMT
#24	2017-02-10	Baseline	40	F	N	naïve	posterior	birdshot	Y	Y		no	no	no	no	no		0	BCR (A29+)	OU	Tx Naïve - Posterior Pan-Uveitis-Non-infectious	no
#65	2017-06-01	Baseline	56	F	N	established	posterior	birdshot	Y	N	yes	no	no	no	no	no	NO	0	BCR (A29+)	OU	Posterior Pan-Uveitis-Non-infectious Established	no
#69	2017-06-08	Baseline	81	F	Y	established	posterior	birdshot	Y	N		no	yes	no	no	no		1	BCR (A29+)	OU	Posterior Pan-Uveitis-Non-infectious Established	yes	Mycophenolic acid 360mg daily
#45	2017-04-25	Baseline	79	M	N	naïve	posterior	birdshot	N	N	no	no	no	no	no	no	NO	0	BCR (A29+)	OU	Tx Naïve - Posterior Pan-Uveitis-Non-infectious	no
#119	2017-10-05	Baseline	74	F	N	naïve	posterior	birdshot	Y	Y		no	no	no	no	no		0	BCR (A29+)	OU	Tx Naïve - Posterior Pan-Uveitis-Non-infectious	no
#31	2017-03-16	Baseline	57	F	N	established	posterior	birdshot	N	N	yes	no	yes	no	yes	no	NO	2	BCR (A29+)	OU	Posterior Pan-Uveitis-Non-infectious Established	yes	cyclosporine 50mg twice/day and mycophenolate mofetil 500mg twice/day
#33	2017-03-21	Baseline	57	M	Y	established	posterior	birdshot	N	N	yes	no	yes	yes	no	no	YES	2	BCR (A29+)	OU	Posterior Pan-Uveitis-Non-infectious Established	yes	infliximab monthly, methotrexate 20mg weekly
#226	2018-09-27	Baseline	65	M	N	established	posterior	birdshot	N	N	no	no	yes	no	no	no	NO	1	BCR (A29+)	OU	Posterior Pan-Uveitis-Non-infectious Established	yes	mycophenolate mofetil 2.5g daily total dose
#32	2017-03-16	Baseline	67	F	N	established	posterior	birdshot	N	N		yes	yes	no	no	no		1	BCR (A29+)	OU	Posterior Pan-Uveitis-Non-infectious Established	yes	mycophenolate mofetil 1.5g twice/day and prednisone 3 mg/day
#51	2017-05-04	Baseline	67	F	N	established	posterior	birdshot	N	Y	yes	no	no	yes	no	no	YES	1	BCR (A29+)	OU	Posterior Pan-Uveitis-Non-infectious Established	yes	adalimumab every 10 days
#63	2017-06-01	Baseline	65	F	N	established	posterior	birdshot	N	N	yes	no	no	no	no	no	NO	0	BCR (A29+)	OU	Posterior Pan-Uveitis-Non-infectious Established	no
#29	2017-03-09	Baseline	58	M	N	established	posterior	birdshot	Y	Y		no	yes	yes	no	no		2	BCR (A29+)	OU	Posterior Pan-Uveitis-Non-infectious Established	yes	adalimumab every 10 days, mycophenolate mofetil 1.5g twice/day
#24	2017-02-10	Baseline	40	F	N	naïve	posterior	birdshot	Y	Y		no	no	no	no	no		0	BCR (A29+)	OU	Tx Naïve - Posterior Pan-Uveitis-Non-infectious	no
#65	2017-06-01	Baseline	56	F	N	established	posterior	birdshot	Y	N	yes	no	no	no	no	no	NO	0	BCR (A29+)	OU	Posterior Pan-Uveitis-Non-infectious Established	no
