# Supplementary material for: Single-cell profiling identifies a CD8bright CD244bright Natural Killer cell subset that reflects disease activity in HLA-A29-positive birdshot chorioretinopathy
Source: Nat Commun. 2024 Jul 31;15:6443. doi: 10.1038/s41467-024-50472-0 (PMC11291632; doi:10.1038/s41467-024-50472-0)
Supplement: Supplementary file 6 — Source Data [file 41467_2024_50472_MOESM6_ESM.xls]

## Sheet: Fig. 1B
	Healthy (% live)	Uveitis (% live)
Donor 1	11.8	6.35
Donor 2	6.42	7.34
Donor 3	5.71	8.25
Donor 4	5.24	9.01
Donor 5	9.31	12.5
Donor 6	14.3	12.4
Donor 7	6.58	13.3
Donor 8	9.57	6.25
Donor 9	5.7	7.36
Donor 10	4.25	27.4
Donor 11	7.22	3.02
Donor 12	8.71	10.8
Donor 13	11.7	11.7
Donor 14	9.46	17.8
Donor 15	4.79	10.3
Donor 16	4.03	3.58
Donor 17	6.45	5.07
Donor 18	4.92	7.57
Donor 19	7	9.82
Donor 20	4.31	13.3
Donor 21	8.63	10.3
Donor 22	9.49	6.04
Donor 23	7.74	6.03
Donor 24	9.89	8.04
Donor 25	10.4	4.76
Donor 26	6.09	6.02
Donor 27	14.5	9.1
Donor 28	4.42	5.36
Donor 29	3.63	7.7
Donor 30	4.99	4.68
Donor 31	8.04	15.9
Donor 32	9.33	9.99
Donor 33	2.5	7.67
Donor 34	9.85	10.4
Donor 35	6.21	5.51
Donor 36	2.07	17.4
Donor 37	6.65	14.9
Donor 38	13.6	6.53
Donor 39	3.06	12.9
Donor 40	5.48	17.3
Donor 41	10.1	12.9
Donor 42	3.76	9.62
Donor 43	5.49	13.5
Donor 44	13	11.9
Donor 45	15.1	15.8
Donor 46	6.75	12.4
Donor 47	3.87	8.71
Donor 48	6.39	16.1
Donor 49	3.23	4.39
Donor 50	7.42	14.3
Donor 51	3.34	8.43
Donor 52	13.6	3.94
Donor 53	4.69	5.83
Donor 54	13.3	1.44
Donor 55	6.55	13.9
Donor 56	4.44	5.46
Donor 57	6.31	4.84
Donor 58	7.8	2.5
Donor 59	5.6	6.53
Donor 60	11.7	5.67
Donor 61	7.42	6.47
Donor 62	6.38	8.52
Donor 63	4.42	10.6
Donor 64	6.89	19.7
Donor 65	10.4	9.1
Donor 66	7.97	24.4
Donor 67	7.43	5.66
Donor 68	11.4	13.5
Donor 69	9.51	5.72
Donor 70	8.81	4.41
Donor 71	5.94	6.36
Donor 72	2.89	13.5
Donor 73	5.98	11.4
Donor 74	13.4	5.51
Donor 75	1.42	8.75
Donor 76	2.31	17.6
Donor 77	0.98	5.14
Donor 78	1.63	10.2
Donor 79	11.5	7.24
Donor 80	4.74	9.51
Donor 81		12
Donor 82		15.9
Donor 83		13.8
Donor 84		11.6
Donor 85		6.97
Donor 86		5.94
Donor 87		20.5
Donor 88		12.3
Donor 89		4.28
Donor 90		7.07
Donor 91		19.2
Donor 92		5.59
Donor 93		16.6
Donor 94		7.64
Donor 95		8.66
Donor 96		18.3
Donor 97		8.38
Donor 98		13.5
Donor 99		5.11
Donor 100		11.4
Donor 101		5.39
Donor 102		4.77
Donor 103		7.42
Donor 104		8.2
Donor 105		12.1
Donor 106		8.9
Donor 107		8
Donor 108		7.61
Donor 109		6.85
Donor 110		12.4
Donor 111		7.67
Donor 112		2.92
Donor 113		14.4
Donor 114		3.6
Donor 115		11.4
Donor 116		6.69
Donor 117		14.5
Donor 118		7.16
Donor 119		3.11
Donor 120		9
Donor 121		12.6
Donor 122		4.48
Donor 123		5.08
Donor 124		7.88
Donor 125		14
Donor 126		6.88
Donor 127		8.37
Donor 128		17.1
Donor 129		5.78
Donor 130		6.9
Donor 131		9.01
Donor 132		19.2
Donor 133		9.46
Donor 134		8.09
Donor 135		11.2
Donor 136		8.67
Donor 137		7.26
Donor 138		4.7
Donor 139		4.6

## Sheet: Fig. 1C
	% live
	Healthy	Uveitis_All	WDS	Birdshot	VKH	Definite Sarcoidosis	Presumed Sarcoidosis	Serpiginous	Undifferentiated
Donor 1	11.8	6.35	6.35	7.34	9.01	19.2	7.7	9.31	13.3
Donor 2	6.42	7.34	9.62	7.57	14.3	17.3	13.5	8.04	8.9
Donor 3	5.71	8.25	13.5	15.9	7.67	4.7	17.8	10.6	8
Donor 4	5.24	9.01	8.75	16	4.09	6.25	2.5	24.4	5.08
Donor 5	9.31	12.5	9.51	23.8	16.7	4.76	6.53	7.24	6.11
Donor 6	14.3	12.4	12.4	8.25	1.13	12.4	5.66	13.8	5.07
Donor 7	6.58	13.3	10.1	12.5	5.51	19.7	7.64	6.97	4.68
Donor 8	9.57	6.25	5.44	12.4	12.9	14	3.11		20.5
Donor 9	5.7	7.36	9.8	13.3	6.47				7.07
Donor 10	4.25	27.4	11.6	10.3	9.1				16.6
Donor 11	7.22	3.02	3.93	6.04	7.61				18.3
Donor 12	8.71	10.8	3.58	6.03	3.6				5.11
Donor 13	11.7	11.7	5.67	9.99	6.69				5.39
Donor 14	9.46	17.8	8.52	10.4	7.88				8.2
Donor 15	4.79	10.3	11.4	14.9	5.78				6.85
Donor 16	4.03	3.58	6.9	10.2					8.37
Donor 17	6.45	5.07	4.34	14.4					17.1
Donor 18	4.92	7.57	7.46	11.2					8.09
Donor 19	7	9.82							8.67
Donor 20	4.31	13.3							7.26
Donor 21	8.63	10.3							4.7
Donor 22	9.49	6.04							4.6
Donor 23	7.74	6.03							11.3
Donor 24	9.89	8.04							5.58
Donor 25	10.4	4.76							2.29
Donor 26	6.09	6.02							7.36
Donor 27	14.5	9.1							27.4
Donor 28	4.42	5.36							10.8
Donor 29	3.63	7.7							11.7
Donor 30	4.99	4.68							10.3
Donor 31	8.04	15.9							9.1
Donor 32	9.33	9.99							5.36
Donor 33	2.5	7.67							12.9
Donor 34	9.85	10.4							4.39
Donor 35	6.21	5.51							1.44
Donor 36	2.07	17.4							5.46
Donor 37	6.65	14.9							5.72
Donor 38	13.6	6.53							17.6
Donor 39	3.06	12.9							4.28
Donor 40	5.48	17.3							8.66
Donor 41	10.1	12.9							13.5
Donor 42	3.76	9.62							12.6
Donor 43	5.49	13.5							11.9
Donor 44	13	11.9							4.92
Donor 45	15.1	15.8							22.2
Donor 46	6.75	12.4							6.02
Donor 47	3.87	8.71							15.9
Donor 48	6.39	16.1							6.53
Donor 49	3.23	4.39							15.8
Donor 50	7.42	14.3							8.71
Donor 51	3.34	8.43							8.43
Donor 52	13.6	3.94							3.94
Donor 53	4.69	5.83							4.41
Donor 54	13.3	1.44							5.14
Donor 55	6.55	13.9							11.6
Donor 56	4.44	5.46							5.94
Donor 57	6.31	4.84							12.3
Donor 58	7.8	2.5							8.38
Donor 59	5.6	6.53							12.1
Donor 60	11.7	5.67							2.92
Donor 61	7.42	6.47							9
Donor 62	6.38	8.52							6.88
Donor 63	4.42	10.6							3.9
Donor 64	6.89	19.7							7.59
Donor 65	10.4	9.1							5.66
Donor 66	7.97	24.4
Donor 67	7.43	5.66
Donor 68	11.4	13.5
Donor 69	9.51	5.72
Donor 70	8.81	4.41
Donor 71	5.94	6.36
Donor 72	2.89	13.5
Donor 73	5.98	11.4
Donor 74	13.4	5.51
Donor 75	1.42	8.75
Donor 76	2.31	17.6
Donor 77	0.98	5.14
Donor 78	1.63	10.2
Donor 79	11.5	7.24
Donor 80	4.74	9.51
Donor 81		12
Donor 82		15.9
Donor 83		13.8
Donor 84		11.6
Donor 85		6.97
Donor 86		5.94
Donor 87		20.5
Donor 88		12.3
Donor 89		4.28
Donor 90		7.07
Donor 91		19.2
Donor 92		5.59
Donor 93		16.6
Donor 94		7.64
Donor 95		8.66
Donor 96		18.3
Donor 97		8.38
Donor 98		13.5
Donor 99		5.11
Donor 100		11.4
Donor 101		5.39
Donor 102		4.77
Donor 103		7.42
Donor 104		8.2
Donor 105		12.1
Donor 106		8.9
Donor 107		8
Donor 108		7.61
Donor 109		6.85
Donor 110		12.4
Donor 111		7.67
Donor 112		2.92
Donor 113		14.4
Donor 114		3.6
Donor 115		11.4
Donor 116		6.69
Donor 117		14.5
Donor 118		7.16
Donor 119		3.11
Donor 120		9
Donor 121		12.6
Donor 122		4.48
Donor 123		5.08
Donor 124		7.88
Donor 125		14
Donor 126		6.88
Donor 127		8.37
Donor 128		17.1
Donor 129		5.78
Donor 130		6.9
Donor 131		9.01
Donor 132		19.2
Donor 133		9.46
Donor 134		8.09
Donor 135		11.2
Donor 136		8.67
Donor 137		7.26
Donor 138		4.7
Donor 139		4.6

## Sheet: Fig. 1E1, E2, E3
	NK cells (% live)				CD56bright CD16- (% NK)				CD56dim CD16+ (% NK)
	HC	BCR-UV			HC	BCR-UV			HC	BCR-UV
Donor 1	7.8	7.34		Donor 1	3.11	3.44		Donor 1	90.8	92.4
Donor 2	8.81	7.57		Donor 2	4.79	7.52		Donor 2	90.3	84.4
Donor 3	6.09	15.9		Donor 3	4.64	2.22		Donor 3	82.1	94.4
Donor 4	3.34	16		Donor 4	12.9	1.2		Donor 4	75.1	96.1
Donor 5	4.25	23.8		Donor 5	8.9	0.73		Donor 5	72.9	97
Donor 6	9.31	8.25		Donor 6	2.56	7.13		Donor 6	91.4	81.1
Donor 7	1.42	12.5		Donor 7	23	1.49		Donor 7	46.9	95.1
Donor 8	6.65	12.4		Donor 8	7.77	3.48		Donor 8	87.2	91.9
Donor 9	10.1	13.3		Donor 9	4.08	8.48		Donor 9	74	80.6
Donor 10	3.76	10.3		Donor 10	6.15	3.08		Donor 10	48.9	91.2
Donor 11	5.49	6.04		Donor 11	19	9.56		Donor 11	33.4	82.1
Donor 12	3.34	6.03		Donor 12	12.9	4.59		Donor 12	75.1	88
Donor 13	13.6	9.99		Donor 13	2.65	6.19		Donor 13	92.9	85.2
Donor 14	6.55	10.4		Donor 14	8.1	2.87		Donor 14	81.8	92.4
Donor 15	4.44	14.9		Donor 15	5.14	1.31		Donor 15	82.3	96.4
Donor 16		10.2		Donor 16		6.39		Donor 16		87.1
Donor 17		14.4		Donor 17		2.5		Donor 17		94.6
Donor 18		11.2		Donor 18		2.02		Donor 18		94.2

## Sheet: Fig. 1F
	TNF (MFI)						IFNg (MFI)
	HC-Unstim	UV-Unstim	HC-Stim	UV-Stim			HC-Unstim	UV-Unstim	HC-Stim	UV-Stim
Donor 1	455	209	934	581		Donor 1	60.7	165	2162	1944
Donor 2	183	19.8	509	2441		Donor 2	145	266	1763	6332
Donor 3	338	99.4	749	2383		Donor 3	13.7	478	1467	3031
Donor 4	309	284	665	724		Donor 4	159	24.8	2623	1539
Donor 5	-8.37	119	1006	1273		Donor 5	232	303	1883	6620
Donor 6	-38.1	383	88.5	3564		Donor 6	513	237	539	8269
Donor 7	154	363	989	1445		Donor 7	228	-92.3	2526	3782
Donor 8	156	271	886	1109		Donor 8	20.8	541	2535	4110

## Sheet: Fig. 4B, C
	Sample	Cluster_0 (% NK)	Cluster_1 (% NK)	Cluster_2 (% NK)	Cluster_3 (% NK)	Cluster_4 (% NK)	Cluster_5 (% NK)	Cluster_6 (% NK)	Cluster_7 (% NK)	Cluster_8 (% NK)	Cluster_9 (% NK)	Cluster_10 (% NK)	Cluster_11 (% NK)
Donor 1	HC 1	3.5	35.4	0.02	7.24	2.26	3.62	10.4	0.36	1.48	1.28	1.92	3.74
Donor 2	HC 2	9.72	31.7	0.92	16.3	3.08	1.24	5.82	0	1.6	1.44	0	0
Donor 3	HC 3	8.6	32.5	0.06	1.84	1.04	0.92	10.1	0.06	5.42	5.6	1.3	1.64
Donor 4	HC 4	2.75	25.6	0.25	8	4.17	4.32	8.88	0.22	5.25	0.18	6.28	2.5
Donor 5	HC 5	3.78	29.8	0	3.94	3.52	0.64	26	0	14.8	0.88	0	0
Donor 6	HC 6	1.6	40.6	0.18	7.14	4.04	0.46	8.56	0.54	14.5	3.84	0.02	0
Donor 7	HC 7	1.14	11.9	0.06	1.66	0.54	2.28	2.4	56.8	1.22	10.7	3.22	7.44
Donor 8	HC 8	11.4	38.1	0.38	2.4	1.18	1.32	9.04	0.04	3.54	0.18	15	17.5
Donor 9	HC 9	2.02	44.6	0	4.72	2.26	0.98	2.1	0.74	1	18.6	3.8	19.2
Donor 10	HC 10	3.5	32.5	0.38	29.1	8.38	16.6	2.62	0	3.38	0.12	0.12	0.12
Donor 11	HC 11	1.58	41.5	0.04	7.78	2.82	3.34	10.3	0.16	1.36	2.26	10.3	16.6
Donor 12	BRC-UV 1	23.4	30.4	0.56	3.08	1.34	0.68	19.4	0.04	7.38	0.1	6.62	6.98
Donor 13	BRC-UV 2	9.06	11.5	0.24	7.32	0.62	0.62	4.58	0.04	0.82	0.06	1.4	2.44
Donor 14	BRC-UV 3	6.64	29.2	0.08	1.4	0.8	0.98	14.8	0	19.7	0.2	6.98	2.96
Donor 15	BRC-UV 4	27.3	16.8	0.22	4.6	1	0.54	35.7	0.04	7.34	0.28	3.04	3.12
Donor 16	BRC-UV 5	30	28.3	1.56	9.74	1.88	1.36	16.3	0	10.5	0.02	0.28	0.08
Donor 17	BRC-UV 6	14	30.1	1.14	3.26	0.7	0.56	10.6	0.1	5.9	0.48	12	20.2
Donor 18	BRC-UV 7	15.6	51.7	2.24	5.96	1.54	1.36	7.86	0	7.76	0.16	1.8	4.1
Donor 19	BRC-UV 8	17.9	22.9	1.68	9	1.56	1.3	14.1	0.08	6.04	0.02	11.8	13.5
Donor 20	BRC-UV 9	19	32.7	1.26	4.3	2.18	1.32	9.4	0.26	5.18	0.1	9.2	15.1
Donor 21	BRC-UV 10	3.48	53.6	0.08	7	2.94	1.06	14.9	0.18	1.84	0.64	2.7	4.64
Donor 22	BRC-UV 11	9.92	42.9	0.12	2.78	0.6	1.78	9.94	0.3	2.68	2.62	5.12	12.5
Donor 23	BRC-UV 12	4.76	35	0	1.34	0.8	0.64	19.3	0.1	6.3	2.84	14.5	11
Donor 24	BRC-UV 13	25.4	38.7	0.34	6.14	2.86	0.46	12.7	0.04	3.32	1.66	0.02	0.04
Donor 25	BRC-UV 14	7.68	25.1	0.24	2.3	0.84	0.52	13.3	0	5.18	2	11.4	8
Donor 26	BRC-UV 15	10.2	21.6	0.16	2.9	0.26	0.16	3.12	0.02	10.1	1.12	1.94	3.52
Donor 27	BRC-UV 16	2.36	28.9	0.12	1.9	0.7	0.44	11	0.02	9.02	0.32	5.9	5.54
Donor 28	BRC-UV 17	4.08	25.8	0.02	1.3	0.56	0.74	35.8	0.06	12.9	16.7	1.58	0.5
Donor 29	BRC-UV 18	0.66	13.3	0.02	0.98	0.26	1.78	0.36	0.18	0.24	75.8	0.7	5.74

## Sheet: Fig. 4D, E
(MFI)	Cluster-0	Cluster-1	Cluster-2	Cluster-3	Cluster-4	Cluster-5	Cluster-6	Cluster-7	Cluster-8	Cluster-9	Cluster-10	Cluster-11
CD16	10661	12360	291	92.6	2427	209	13103	3233	14850	18137	15499	14536
CD57	105	121	-78.3	2.93	7.13	41.5	3226	35.9	4403	57.6	3048	118
CD8	1232	89.6	113	185	53.6	60	828	60.9	-98.1	4.24	357	478
CD158e1	-0.13	5.49	23.4	-0.38	0.038	29.4	5.92	464	-2.21	517	2912	3084
CD56	1688	1276	2405	4741	4258	1469	1441	1440	1351	1437	1324	1314
CD20	99.8	93.9	141	117	139	42.3	78.5	235	64.2	-16.9	160	169
CD314	464	258	1050	361	375	32.7	302	26.7	299	22.5	366	411
CD94	738	676	1536	1668	1844	122	584	371	550	162	374	518
CD336	31.7	33.7	55.9	342	338	72.2	25.1	244	22.6	82.9	10.6	14.5
CD337	456	287	1077	186	209	28.2	226	34.1	280	60.5	269	352
CD244	4850	3514	6739	2149	2007	2164	3809	2420	4000	1487	3844	3786
CD3	112	128	97.2	51.4	62.5	102	115	293	127	256	133	143

## Sheet: Fig. 4F
	HC (% NK)	BCR-UV HC (% NK)
Donor 1	13.3	46.8
Donor 2	4.61	67
Donor 3	11.8	34.7
Donor 4	30.2	69.3
Donor 5	14	36.7
Donor 6	3.16	44.4
Donor 7	6.05	37.7
Donor 8	10.7	12.5
Donor 9	13.9	38
Donor 10	1.84	20.2
Donor 11		16.7
Donor 12		23.7
Donor 13		13.5
Donor 14		10.4
Donor 15		0.3

## Sheet: Fig. 5B
	TNF (% CD8+ NK)						IFN-G (% CD8+ NK)
	HC		BCR-UV				HC		BCR-UV
Stimulated	-	+	-	+		Stimulated	-	+	-	+
Donor 1	0.09	52	0.27	94.4		Donor 1	0.15	39.5	0.67	93.4
Donor 2	0.06	41	0.14	91.4		Donor 2	0.72	32.2	0.06	90.8
Donor 3	0.02	73.4	0.2	84.1		Donor 3	0.31	56.5	0.1	80
Donor 4	0.06	77.3	0.13	88.3		Donor 4	0.16	41.3	0.3	72.3
Donor 5	0.25	50.5	0	78.7		Donor 5	0.14	41.9		74

## Sheet: Fig. 5C
NKG2D	% CD8+CD244+ NK cells			NKp30	% CD8+CD244+ NK cells
	HC	BCR-UV			HC	BCR-UV
Donor 1	2	23		Donor 1	5	15
Donor 2	11	32		Donor 2	6	25
Donor 3	12	38		Donor 3	5	41
Donor 4	15	48		Donor 4	5	45
Donor 5	22	51		Donor 5	11	65
Donor 6	28	52

## Sheet: Fig. 6D
	% CD56dim CD16+ NK cells
	HC	BCR-UV_Base	BCR-UV_Month03	BCR-UV_Month06	BCR-UV-Year01
Donor 1	13.3	46.8	46.8	28.7	3.06
Donor 2	4.61	67			6.99
Donor 3	11.8	34.7			5.29
Donor 4	30.2	69.3			3.29
Donor 5	14	36.7			9.9
Donor 6	3.16	44.4			9.4
Donor 7	6.05	37.7			3.03
Donor 8	10.7	12.5			6.94
Donor 9	13.9	38			34.8
Donor 10	1.84	20.2			28.9
Donor 11		16.7			25.6
Donor 12		23.7	14.9	22.2	22.5
Donor 13		13.5	31.9		0.67
Donor 14		10.4	28	48.1	10.6
Donor 15		0.3	17.2	1.76
